# Supplementary material for: Drug Resistance Profile and Clinical Features for Hepatitis C Patients Experiencing DAA Failure in Taiwan
Source: Viruses. 2021 Nov 17;13(11):2294. doi: 10.3390/v13112294 (PMC8621340; doi:10.3390/v13112294)
Supplement: Supplementary file 1 [file viruses-13-02294-s001.zip]

Archive with 1 entries (1 files):
- SupplementalTables.xlsx
