# Supplementary material for: Drug Resistance Profile and Clinical Features for Hepatitis C Patients Experiencing DAA Failure in Taiwan
Source: Viruses. 2021 Nov 17;13(11):2294. doi: 10.3390/v13112294 (PMC8621340; doi:10.3390/v13112294)
Supplement: Supplementary file 1 [file viruses-13-02294-s001.zip › SupplementalTables.xlsx]

## Sheet: Table S1
Table S1. Primers for population sequencing of HCV NS3, NS5A, and NS5B
Gene	Genotype	F/R	Primer (5'-3')	Reference
NS3	2a,2b	Outer F	M13F-ATGGARAAGAARRTYATYRTITGGG	Besse et al., 2012, Dietz et al., 2018
NS3	1a,1b	Outer F	M13F-ATGGARAYYAAGVTYATYACITGGG	Besse et al., 2012, Dietz et al., 2018
NS3	1a,1b,2a,2b	Outer R	M13R-CTYTTNCCRCTNCCNGTNGGNGCRTG	Besse et al., 2012, Dietz et al., 2018
NS3	1a, 1b	Inner F	M13F-ATCTTNCTNGGNCCNGCYGA	Besse et al., 2012, Dietz et al., 2018
NS3	2a,2b	Inner F	M13F-ATACTNCTNGGNCCNGCNGA	Besse et al., 2012, Dietz et al., 2018
NS3	1a,1b,2a,2b	Inner R	M13R-GCNACYTGRTANGTNTGNGG	Besse et al., 2012, Dietz et al., 2018
		M13F	TGTAAAACGACGGCCAGT	Besse et al., 2012, Dietz et al., 2018
		M13R	CAGGAAACAGCTATGACC	Besse et al., 2012, Dietz et al., 2018
NS5A	1a	Outer F	ACATCCTTGCAGGGTATGG	Dietz et al., 2018
NS5A	1a	Outer R	GACCACAGGTGGTTCGTAG	Dietz et al., 2018
NS5A	1a	Inner R	ATGTTGCCGCCCATCTC	Dietz et al., 2018
NS5A	1a, 1b	Inner F	TGGATGAACCGGCTGATAG	Dietz et al., 2018
NS5A	1b	Outer F	ACATTCTGGCGGGCTATGG	Dietz et al., 2018
NS5A	1b	Outer R	TCCGCCAAGGCAGAAGACAC	Dietz et al., 2018
NS5A	1b	Inner R	ATGTTCCCGCCCATCTC	Dietz et al., 2018
NS5A	2a	Outer F	GCGGTCCAATGGATG	Dietz et al., 2018
NS5A	2a	Outer R	TGGCRTCSACCATGTC	Dietz et al., 2018
NS5A	2a	Inner F	CCTTYGCKTCCAGAG	Dietz et al., 2018
NS5A	2a	Inner R	GCCACCCTCCAGATG	Dietz et al., 2018
NS5A	2b	Outer F	CGGTCCAGTGGATGAAC	Dietz et al., 2018
NS5A	2b	Outer R	GCAAGGGAGCTGAGAG	Dietz et al., 2018
NS5A	2b	Inner F	GTCCAGTGGATGAACAG	Dietz et al., 2018
NS5A	2b	Inner R	CCGTCCACCCAAGAG	Dietz et al., 2018
NS5B	1b	Outer F, Inner F	CTCCGTGTGGRAGGACTTG	Dietz et al., 2018
NS5B	1a,2a,2b	Outer F, Inner F	CCGTGTGGAARGACCTTCTG	Dietz et al., 2018
NS5B	1a,1b,2a,2b	Outer R	GGCGGAATTCCTGGTCATAGCCTCCGTGAA	Dietz et al., 2018
NS5B	1a,1b,2a,2b	Inner R	AATTCCTGGTCATAGCCTCCGTGAAGACTC	Dietz et al., 2018
NS5B	1a,1b,2a,2b	Outer F	GGSTTYTCGTATGAYACCMGBTGYTTTGA	Tian et al., 2012
NS5B	1a,1b,2a,2b	Inner F	GCTGYTTTGAYTCAACNGTCAC	Tian et al., 2012
NS5B	1a,1b,2a,2b	Inner R	GACACGCTGTGATASATGTCKCCCCCG	Tian et al., 2012
NS3	3a	Inner F	GTGYTGYTRGGRCCHGCHGA
NS3	3a	Inner R	GRTAYCCYACTTGRTAGSTSTGYGG
NS3	3a	Outer F	CCATGGARATYAARGTHATYACYTGGGG
NS3	3a	Outer R	CTTVCCRCTRCCRGTYGGRGC
NS5A	3a	Inner F	GGCGGYTRCAYMARTGGATYAATGARG
NS5A	3a	Inner R	GCRYCRGTCCARGAATAYGACAT
NS5A	3a	Outer F	ACRCAYTAYGTYCCYGARRRCGAYG
NS5A	3a	Outer R	GGRCTRATRGGYAGYTTYTCYYCCTC
NS5B3	3a	Inner F	CGYTGYTTTGRCTCRACTGYCAC
NS5B3	3a	Inner R	CRCGYGACAYGCTGYGAKAAATGTC
NS5B3	3a	Outer F	GGRTTYTCRTATGRYACYCGYTGYTTTGR
NS5B3	3a	Outer R	CTACYCCTACBGHYAGTRGGAGTAGGC
NS5B5	3a	Inner R	ARTACCTGGTCATAGCYTCYGTGAARRCTC
NS5B5	3a	Outer F	CCGTMTGGGMGGACTTGCTG
NS5B5	3a	Outer R	RGCRRARTACCTGGTCATAGCYTCYGTGAA
NS3	3b	Inner F	CCGTTTCRGCRCGRTTGGG
NS3	3b	Inner R	GGTATCCYACYTGGTAGGACTCYGG
NS3	3b	Outer F	ATGGAGATYAARGTTATCACCTGGGGTGC
NS3	3b	Outer R	CTTTTSCCACTYCCRGTGGGRGCRTG
NS5A	3b	Inner F	CGRYTACAYCAGTGGATCAACGAGGAC
NS5A	3b	Inner R	GCGCCRGTCCARGAGTATGACATAG
NS5A	3b	Outer F	ACACAYTATGTCCCYGARAGCGACG
NS5A	3b	Outer R	GTAGAYAAGATTGTGGTGTCTCAGCA
NS5B3	3b	Inner F	CGTTGCTTTGACTCTACTGTCACCG
NS5B3	3b	Inner R	GGGCACGCGACAYGCTGTGATAAATGTC
NS5B3	3b	Outer F	GGGTTTTCRTACGACACYCGTTGCTTTGA
NS5B3	3b	Outer R	CTACCCCTACGGYAAGTAGGAGTAGGC
NS5B5	3b	Inner R	AATAYCTGGTCATRGCCTCCGTGAAGGCTC
NS5B5	3b	Outer F	TCCGTCTGGRAGGACTTGYTGG
NS5B5	3b	Outer R	RGCAGAATAYCTGGTCATRGCCTCCGTGAA
NS3	6n	Inner F	ATCCTTCTTGGRCCCGCTGATG
NS3	6n	Inner R	CCCCACCTGGTATGYTTGCGG
NS3	6n	Outer F	ATGGAGAARAAGGTTATCACCTGGGGTG
NS3	6n	Outer R	CTSCCGGTGGGGGCATG
NS5A	6n	Inner F	WGYTTTCGCCTCYAGGGGC
NS5A	6n	Inner R	CTGGCRAGRGATGGRGGAGAC
NS5A	6n	Outer F	GCCACTCAGTGGATGAATAGGCTGATWG
NS5A	6n	Outer R	GGACCACAGGTGGTTCATAATCTGGAG
NS5B3	6n	Inner F	GMTGYTTTGACTCAACAGTCACTGAGCG
NS5B3	6n	Inner R	GRGCYYGGGACACGCTGTGAWAWATGTC
NS5B3	6n	Outer F	GGGTTTCTCCTATGAYACCMGMTGYTTTGA
NS5B3	6n	Outer R	CTRCCCCTACGGWRAGTAGGAGTAGGC
NS5B5	6n	Inner F	GCTCCGTGTGGGAGGACTTGTT
NS5B5	6n	Inner R	GAATACCTGGTCATRGCYTCCGTGAAAGCTC
NS5B5	6n	Outer F	CMGCTCCGTGTGGGAGGACTTG
NS5B5	6n	Outer R	GCRGAATACCTGGTCATRGCYTCCGTGAA
NS3	6w	Inner F	GTYTTCCTGGGCCCGGCTG
NS3	6w	Inner R	AGRTACCCCACYTGATARSTCTGTGG
NS3	6w	Outer F	ATGGAGAAGAAGGTCATTRTCTGGGGCGC
NS3	6w	Outer R	CTCTTCCCGCTTCCAGTCGGAGCATG
NS5A	6w	Inner F	TGCCCAATGGATGAACCGGTTGATAG
NS5A	6w	Inner R	CCATCTCCTGCCTCCACAGGAG
NS5A	6w	Outer F	GCTGCCCAATGGATGAACCGG
NS5A	6w	Outer R	GATGTTTCCACCCATCTCCTGCC
NS5B3	6w	Inner F	GGTGTTTTGAYTCAACAGTGACTGAGCG
NS5B3	6w	Inner R	GGGCATAGGACACGCTGTGAAAAATGTC
NS5B3	6w	Outer F	GGGTTCTCCTAYGACACCAGGTGTTTTG
NS5B3	6w	Outer R	CTACYCCTACGGTRAGTAGGAGTAGGC
NS5B5	6w	Inner F	CCGTGTGGGAGGACTTGCTG
NS5B5	6w	Inner R	GTACCTGGTCATAGCTTCCGTGAAAGCTC
NS5B5	6w	Outer F	CTCCGTGTGGGAGGACTTGCTGG
NS5B5	6w	Outer R	YGCRGAGTACCTGGTCATAGCTTCCGTGAA

## Sheet: Table S2
Table S2. Primers for whole genome sequencing of HCV genotype 1a.
Amplicon				Sequence (5'->3')	Length	Start	Stop
1	outF	93_F	Forward primer	AGTATGAGTGTCGTGCAGCC	20	93	112
1	outR	1197_R	Reverse primer	GAAAGACAGACCCGCACAGG	20	1197	1178
1	inF	134_F	Forward primer	AGAGCCATAGTGGTCTGCG	19	134	152
1	inR	1119_R	Reverse primer	GTCGAAGCTGCGTTGTGG	18	1119	1102
2	outF	822_F	Forward primer	GGCGTGAACTATGCAACAGG	20	822	841
2	outR	1999_R	Reverse primer	GTACAACCGAACCAATTGCCC	21	1999	1979
2	inF	849_F	Forward primer	CCTGGTTGCTCTTTCTCTATCTTCC	25	849	873
2	inR	1975_R	Reverse primer	GGTGGCCTGGTGTTGTTAAGG	21	1975	1955
3	outF	1647_F	Forward primer	GGCTGGTTAGCAGGGCTCTTC	21	1647	1667
3	outR	2718_R	Reverse primer	TCCCGTAGAAGGCGTAGACC	20	2718	2699
3	inF	1673_F	Forward primer	GCACAAATTCAACTCTTCAGGC	22	1673	1694
3	inR	2713_R	Reverse primer	TAGAAGGCGTAGACCGCTCC	20	2713	2694
4	outF	2438_F	Forward primer	GCAGTACTTGTACGGGGTAGG	21	2438	2458
4	outR	3558_R	Reverse primer	ACGTTGCCAGGAAGGTTTGG	20	3558	3539
4	inF	2446_F	Forward primer	TGTACGGGGTAGGGTCAAGC	20	2446	2465
4	inR	3544_R	Reverse primer	GTTTGGGTAGCAGTTGACACG	21	3544	3524
5	outF	3264_F	Forward primer	GTCTTCTCCCGAATGGAGACC	21	3264	3284
5	outR	4423_R	Reverse primer	TTAGGATGGGACACAGTGACG	21	4423	4403
5	inF	3316_F	Forward primer	CGTGCGGTGACATCATCAAC	20	3316	3335
5	inR	4419_R	Reverse primer	GATGGGACACAGTGACGGAG	20	4419	4400
6	outF	4134_F	Forward primer	GGTGCTTACATGTCCAAGGC	20	4134	4153
6	outR	5244_R	Reverse primer	CTTCATTCTGAACAGCGCCC	20	5244	5225
6	inF	4150_F	Forward primer	AGGCCCATGGGGTTGATCC	19	4150	4168
6	inR	5218_R	Reverse primer	TATAGCAGGGGTGTTGGCCC	20	5218	5199
7	outF	5011_F	Forward primer	TTTGGGAGGGCGTCTTTACG	20	5011	5030
7	outR	6032_R	Reverse primer	GACCACACCGACTACAAGGG	20	6032	6013
7	inF	5079_F	Forward primer	GGGGAGAACTTTCCTTACCTGG	22	5079	5100
7	inR	5984_R	Reverse primer	ATTGACCAGGTCCTCCGTGG	20	5984	5965
8	outF	5710_F	Forward primer	TGATGGCTTTTACAGCTGCC	20	5710	5729
8	outR	6875_R	Reverse primer	GGGATCAGTGAGCATGGACG	20	6875	6856
8	inF	5739_F	Forward primer	CCACTAACCACTGGCCAAACC	21	5739	5759
8	inR	6860_R	Reverse primer	GGACGTCAACACGGCTACG	19	6860	6842
9	outF	6574_F	Forward primer	ATAAGTTCGCGCTGTGGAGG	20	6574	6593
9	outR	7685_R	Reverse primer	GTTGCTCAGTGCGTTGATGG	20	7685	7666
9	inF	6595_F	Forward primer	TGTCTGCAGAGGAATACGTGG	21	6595	6615
9	inR	7666_R	Reverse primer	GGCAGTTTTTGTTCTTCCGC	20	7666	7647
10	outF	7417_F	Forward primer	GCATTACGGGCGACAATACG	20	7417	7436
10	outR	8466_R	Reverse primer	AGCTAGTTGTCAGTACGCCG	20	8466	8447
10	inF	7425_F	Forward primer	GGCGACAATACGACAACATCC	21	7425	7445
10	inR	8395_R	Reverse primer	GGGCCCCCAACATAAAGCC	19	8395	8377
11	outF	8224_F	Forward primer	GGAAGTCCAAGAAGACCCCG	20	8224	8243
11	outR	9144_R	Reverse primer	CTCTGGACAGAAGCCTAGCG	20	9144	9125
11	inF	8282_F	Forward primer	AGTCACTGAGAGCGACATCC	20	8282	8301
11	inR	9106_R	Reverse primer	TGTCTCCAAGCTCGCAAGG	19	9106	9088
12	outF	8374_F	Forward primer	AGAGGCTTTATGTTGGGGGC	20	8374	8393
12	outR	9404_R	Reverse primer	AAGAGGCCGGAGTGTTTACC	20	9404	9385
12	inF	8390_F	Forward primer	GGGCCCTCTTACCAATTCAAGG	22	8390	8411
12	inR	9393_R	Reverse primer	GTGTTTACCCCAACCTTCATCG	22	9393	9372

## Sheet: Table S3
Table S3. Primers for whole genome sequencing of HCV genotype 1b.
Amplicon				Sequence (5'->3')	Length	Start	Stop
1	outF	58_F	Forward primer	CTGTCTTCACGCAGAAAGCG	20	58	77
1	outR	1197_R	Reverse primer	GGAAAACGGATCCGCAGAGG	20	1197	1178
1	inF	88_F	Forward primer	GCGTTAGTATGAGTGTCGTGC	21	88	108
1	inR	1179_R	Reverse primer	GGTCCCCAACGTACATGGC	19	1179	1161
2	outF	934_F	Forward primer	CCGGGCTATACCATGTCACG	20	934	953
2	outR	1948_R	Reverse primer	ACATCTGTCTCATTCGCCCC	20	1948	1929
2	inF	955_F	Forward primer	ACGACTGCTCCAACTCAAGC	20	955	974
2	inR	1926_R	Reverse primer	TATACGTAGGGGCACCG	20	1926	1907
3	outF	1652_F	Forward primer	CTTTGCCGCACTGTTCTACG	20	1652	1671
3	outR	2713_R	Reverse primer	TAAAGAGCATATGCCGCCCC	20	2713	2694
3	inF	1680_F	Forward primer	TTCAACTCGTCCGGATGCCC	20	1680	1699
3	inR	2680_R	Reverse primer	CCCTTGATGTACCAGGCGG	19	2680	2662
4	outF	2445_F	Forward primer	CTGTACGGTATAGGGTCAGCG	21	2445	2465
4	outR	3534_R	Reverse primer	CGGTGGAAACCACTTGAACC	20	3534	3515
4	inF	2454_F	Forward primer	ATAGGGTCAGCGGTTGTCTCC	21	2454	2474
4	inR	3509_R	Reverse primer	TTCGACCTGGTTCTTGTCCC	20	3509	3490
5	outF	3326_F	Forward primer	CATCATCTTGGGACTGCCCG	20	3326	3345
5	outR	4327_R	Reverse primer	ATGCCCAGGATGGTAGTCG	19	4327	4309
5	inF	3358_F	Forward primer	GGGAAGGGAGATACTTCTGG	22	3358	3379
5	inR	4313_R	Reverse primer	AGTCGAGTCAGTTGAGTGGC	20	4313	4294
6	outF	4185_F	Forward primer	GTAAGGACCATTACCACGGGC	21	4185	4205
6	outR	5071_R	Reverse primer	TTGGTTTGGGACAGGAAGTGG	21	5071	5051
6	inF	4215_F	Forward primer	ACGTACTCCACCTATGGTAAGTTCC	25	4215	4239
6	inR	5059_R	Reverse primer	AGGAAGTGGGCATCTATGTGGG	22	5059	5038
7	outF	4868_F	Forward primer	GGGCATGTTCGATTCTTCGG	20	4868	4887
7	outR	5878_R	Reverse primer	TTCCCAAGGCCTATGCTGC	19	5878	5860
7	inF	4944_F	Forward primer	ACTACAGTCAGGTTGCGGGC	20	4944	4963
7	inR	5814_R	Reverse primer	CACTGGGAGGAGCGAGTTGAG	21	5814	5794
8	outF	5635_F	Forward primer	TGTGGAACTTCATCAGCGGG	20	5635	5654
8	outR	6680_R	Reverse primer	CGGGCATTTTACGTTGTCGG	20	6680	6661
8	inF	5666_F	Forward primer	AGCAGGCTTATCCACTCTGC	20	5666	5685
8	inR	6648_R	Reverse primer	TCACGTAGTGGAAGTCCCCC	20	6648	6629
9	outF	6524_F	Forward primer	CATCAACGCGTACACCACG	19	6524	6542
9	outR	7394_R	Reverse primer	AGTCTTAGTAGCCAGCTCCG	20	7394	7375
9	inF	6561_F	Forward primer	CCGGCGCCAAACTATTCC	18	6561	6578
9	inR	7373_R	Reverse primer	CAAGGCAGAAGACACGGTGG	20	7373	7354
10	outF	7097_F	Forward primer	TTTGGACTCTTTCGACCCGC	20	7097	7116
10	outR	8215_R	Reverse primer	TTGACCAGGAACTCAACCCG	20	8215	8196
10	inF	7125_F	Forward primer	GAAGAGGATGAGAGGGAAGTATCC	24	7125	7148
10	inR	8192_R	Reverse primer	CCCAGGAGAGATCTGGAATCCG	22	8192	8171
11	outF	8025_F	Forward primer	GAAGTTTTCTGCGTCCAACCG	21	8025	8045
11	outR	9022_R	Reverse primer	TGGAGTGAGAATGCGCTAAGG	21	9022	9002
11	inF	8061_F	Forward primer	AAGCCAGCTCGCCTTATCG	19	8061	8079
11	inR	8998_R	Reverse primer	TGGAGTCGTTGAATGATCTGAGG	23	8998	8976
12	outF	8345_F	Forward primer	CAGACAGGCCATAAAGTCGC	20	8345	8364
12	outR	9389_R	Reverse primer	TGATTAGCTCCCCGTTCACC	20	9389	9370
12	inF	8412_F	Forward primer	CAGAACTGCGGTTATCGCC	19	8412	8430
12	inR	9339_R	Reverse primer	CGGAAAGTAGGAGTAGGCACC	21	9339	9319

## Sheet: Table S4
Table S4. Primers for whole genome sequencing of HCV genotype 2a.
Amplicon				Sequence degenerate (5'->3')	Length	Start	Stop
1	outF	133_F	Forward primer	AGAGCCATAGTRGTCTGCG	19	133	151
1	outR	1149_R	Reverse primer	GTGGCGGACATCACAACY	18	1149	1132
1	inF	213_F	Forward primer	TATGCCCGGYCATTTGGG	18	213	230
1	inR	1067_R	Reverse primer	AGACHGGYAYCCARCACCG	19	1067	1049
2	outF	820_F	Forward primer	CGGGGYTAAYTWTGCAACAGGG	22	820	841
2	outR	1878_R	Reverse primer	GGGGTGAAACAGTAYACTGGG	21	1878	1858
2	inF	860_F	Forward primer	TTYTCTATCTTCTTGCTRGCCC	22	860	881
2	inR	1858_R	Reverse primer	GCCACACACAGABCTCGC	18	1858	1841
3	outF	1592_F	Forward primer	GGCAGTTGGCACATCAACCG	20	1592	1611
3	outR	2748_R	Reverse primer	AGTAGGCMRAAGGVCCRTAGG	21	2748	2728
3	inF	1627_F	Forward primer	CMATGACTCYTTGMAMACYG	20	1627	1646
3	inR	2728_R	Reverse primer	GCCRGTGAGGSAATARGYRGY	21	2728	2708
4	outF	2457_F	Forward primer	CATGTAYGGCCTVTCACCYGC	21	2457	2477
4	outR	3609_R	Reverse primer	AGCTCCRTGRTARACRGTCC	20	3609	3590
4	inF	2519_F	Forward primer	TATTCCTGCTCYTAGCGGACG	21	2519	2539
4	inR	3580_R	Reverse primer	CCGAKATGGWTGTTCCRAGR	20	3580	3561
5	outF	3438_F	Forward primer	CATCACWGCYTAYGCYCAGC	20	3438	3457
5	outR	4346_R	Reverse primer	GTTCCGATGCCGAGRATGG	19	4346	4328
5	inF	3449_F	Forward primer	AYGCYCAGCARACACGVGG	19	3449	3467
5	inR	4245_R	Reverse primer	RCCATATGTGGAGTACGTGATGG	23	4245	4223
6	outF	3959_F	Forward primer	ACRTYGTYACDMGGTCYCC	19	3959	3977
6	outR	5090_R	Reverse primer	GMTTGCTTTGTTTGGGARAGG	21	5090	5070
6	inF	3982_F	Forward primer	TTYAGTGAYAACAGCACRCC	20	3982	4001
6	inR	5083_R	Reverse primer	TTGTTTGGGARAGGAAGTGGG	21	5083	5063
7	outF	4902_F	Forward primer	GCTYTGYGAGTGCTACGAYG	20	4902	4921
7	outR	5956_R	Reverse primer	TCTTGAAKGCSACGAGRGCC	20	5956	5937
7	inF	4907_F	Forward primer	GYGAGTGCTACGAYGCRGG	19	4907	4925
7	inR	5933_R	Reverse primer	GAAATGCCCGCRCCATAYC	19	5933	5915
8	outF	5723_F	Forward primer	TGATGGCATTCAGYGCCGC	19	5723	5741
8	outR	6763_R	Reverse primer	GTRTRGGKGCRAACCTRTGG	20	6763	6744
8	inF	5741_F	Forward primer	CCCTCACYAGYCCGYTGTC	19	5741	5759
8	inR	6749_R	Reverse primer	CTRTGGATYTGCACWCCRTCC	21	6749	6729
9	outF	6541d_F	Forward primer	AACTGCTACACGGAGGGCCAGTGC	20	6541	6560
9	outR	7485d_R	Reverse primer	TAACTCGTCGGGGGGCGTCCGC	19	7485	7467
9	inF	6583d_F	Forward primer	AACTTCAAGACCGCCATCTG	20	6583	6602
9	inR	7352e_R	Reverse primer	TCGCTCAGACCCACTGTCCG	20	7352	7333
10	outF	7092_F	Forward primer	GSYCGTYCTGGAYTHWCTCG	20	7092	7111
10	outR	8159_R	Reverse primer	TCRGGGTARACGATRAGGCG	20	8159	8140
10	inF	7117_F	Forward primer	ATGRYYGARGAARRGAGCG	19	7117	7135
10	inR	8141_R	Reverse primer	CGAGCTGSTTTCTTVCCCCC	20	8141	8122
11	outF	7872_F	Forward primer	RAAGGACATYAAGCTRGCGGC	21	7872	7892
11	outR	8945_R	Reverse primer	ATYAGGACCATGCGARCCC	19	8945	8927
11	inF	7877_F	Forward primer	ACATYAAGCTRGCGGCYTCC	20	7877	7896
11	inR	8933_R	Reverse primer	CGARCCCATATKGTTGGRGCR	21	8933	8913
12	outF	8681_F	Forward primer	CCTTCRCGSAGGCYATGACM	20	8681	8700
12	outR	9482_R	Reverse primer	GRACAGTTAGCTATGGAGTGTASC	24	9482	9459
12	inF	8692_F	Forward primer	GCYATGACMAGGTAYTCYGCC	21	8692	8712
12	inR	9443_R	Reverse primer	TACCGAGCGGGGAGTAGG	18	9443	9426

## Sheet: Table S5
Table S5. Primers for whole genome sequencing of HCV genotype 2b.
Amplicon				Sequence (5'->3')	Length	Start	Stop
1a	outF	96_F	Forward primer	GAGAGCCATAGTGGTCTGCG	20	96	115
1a	outR	1250_R	Reverse primer	GGCCRGTGATATGACCTTGG	20	1250	1231
1a_nested	inF	137_F	Forward primer	TTRCCGGAAAGACTGGGTCC	20	137	156
1a_nested	inR	1212_R	Reverse primer	TCTTGGGTRAAGTTGTGGCG	20	1212	1193
1b	outF	951_F	Forward primer	TMACYAACGCAGTTCTCCAYC	21	951	971
1b	outR	1990_R	Reverse primer	GWACCCAGTCYCGTYCATCC	20	1990	1971
1b_nested	inF	1016_F	Forward primer	TGCTGGRTACAAGTAACACCY	21	1016	1036
1b_nested	inR	1984_R	Reverse primer	AGTCYCGTYCATCCAAGTGC	20	1984	1965
2a	outF	1768_F	Forward primer	YTGGCATTACCCYCCRAAGC	20	1768	1787
2a	outR	2869_R	Reverse primer	GACCAGCATGTAGGWCAGCC	20	2869	2850
2a_nested	inF	1795_F	Forward primer	TATCGTCYCRGMTMRGWCGG	20	1795	1814
2a_nested	inR	2856_R	Reverse primer	GWCAGCCACCACACTGAACG	20	2856	2837
2b	outF	2636_F	Forward primer	GCGGCYTGGTACTTAAAGGGC	20	2636	2655
2b	outR	3798_R	Reverse primer	AGRGTTGAGAGAGGCCTYGG	20	3798	3779
2b_nested	inF	2671_F	Forward primer	GGCCACRTACTCTGTWCTCGG	21	2671	2691
2b_nested	inR	3758_R	Reverse primer	KRTCATCTTTCCTCCGGACC	20	3758	3739
3a	outF	3357_F	Forward primer	CTGCCGATRGCTACACCTCS	20	3357	3376
3a	outR	4317_R	Reverse primer	TCRAGGACTGTTCCRATGCC	20	4317	4298
3a_nested	inF	3389_F	Forward primer	CTYYTAGCYCCCATYACTGC	20	3389	3408
3a_nested	inR	4311_R	Reverse primer	ACTGTTCCRATGCCAAGRATGG	22	4311	4290
3b	outF	4158_F	Forward primer	GAGTACGGACTGTGACCACC	20	4158	4177
3b	outR	5146_R	Reverse primer	ACAYTTCCACATCACGTCCC	20	5146	5127
3b_nested	inF	4177_F	Forward primer	CGGGGAYYCTATCACYTAYTCC	22	4177	4198
3b_nested	inR	5124_R	Reverse primer	GAAGGAGGAGGRGCYTTTGC	20	5124	5105
4a	outF	4866_F	Forward primer	TCTGTGAGTGCTAYGATKCCG	21	4866	4886
4a	outR	6011_R	Reverse primer	CRCARATGACTCCCACTACC	20	6011	5992
4a_nested	inF	4893_F	Forward primer	CYTGGTACGAGCTTACGCC	19	4893	4911
4a_nested	inR	6006_R	Reverse primer	ATGACTCCCACTACCAARGCG	21	6006	5986
4b	outF	5804_F	Forward primer	GTTGTCAGTGGYCTRGTGGGG	21	5804	5824
4b	outR	6853_R	Reverse primer	GGACGGGTCTGTCARCATGG	20	6853	6834
4b_nested	inF	5825_F	Forward primer	GCRGCMGTYGGRAGYATAGG	20	5825	5844
4b_nested	inR	6839_R	Reverse primer	RCATGGAGGCCAAYACCTCG	20	6839	6820
5a	outF	6574_F	Forward primer	AGCGTCRGAGTACGTYGAGG	20	6574	6593
5a	outR	7744_R	Reverse primer	GTACACCTTGTTRTGGAACCG	21	7744	7724
5a_nested	inF	6580_F	Forward primer	RGAGTACGTYGAGGTCACGC	20	6580	6599
5a_nested	inR	7734_R	Reverse primer	TTRTGGAACCGCATRAGCG	19	7734	7716
5b	outF	7506_F	Forward primer	AYCCTGACCTRGAGTTTGADCC	22	7506	7527
5b	outR	8224_R	Reverse primer	TGCRGGAGAGTATTGGAACCC	21	8224	8204
5b_nested	inF	7512_F	Forward primer	ACCTRGAGTTTGADCCARC	19	7512	7530
5b_nested	inR	8213_R	Reverse primer	ATTGGAACCCATAGGAYGGC	20	8213	8194
6a	outF	7924_F	Forward primer	RTCACGVTACGGATTTGGGG	20	7924	7943
6a	outR	8993_R	Reverse primer	TGACCGARTATACTGCCCCR	20	8993	8974
6a_nested	inF	7936_F	Forward primer	ATTTGGGGCAAAGGAGGTGC	20	7936	7955
6a_nested2	inR	8899_R	Reverse primer	CATCCGGACCCAGATTGTAGG	21	8899	8879
6b	outF	8347_F	Forward primer	ATAYCAGGCTTGYTCCCTGC	20	8347	8366
6b	outR	9348_R	Reverse primer	AGTAAYARGCGGGGTCGGG	20	9348	9330
6b_nested	inF	8375_F	Forward primer	GCYAGRACTGTSATACAYTCGM	22	8375	8396
6b_nested	inR	9322_R	Reverse primer	CACGCTGTGAAAGATGTCGC	20	9322	9303

## Sheet: Table S6
Table S6. Primers for whole genome sequencing of HCV genotype 3b.
Amplicon				Sequence (5'->3')	Length	Start	Stop
1	outF	84_F	Forward primer	TGGCGTTAGTACGAGTGTCG	20	84	103
1	outR	1045_R	Reverse primer	TGTTGTTGTCGGTTTCGACG	20	1045	1026
1	inF	90_F	Forward primer	TAGTACGAGTGTCGTGCAGC	20	90	109
1	inR	1040_R	Reverse primer	TTGTCGGTTTCGACGCAGG	19	1040	1022
2	outF	917_F	Forward primer	AGTACAGGAATGCGTCTGGC	20	917	936
2	outR	1825_R	Reverse primer	AGGGTCTGGGTGGATAGTGC	20	1825	1806
2	inF	942_F	Forward primer	TTTGCTTACCAACGACTGCTCC	22	942	963
2	inR	1802_R	Reverse primer	CAATATGGTCTGTCCTCACTGGG	23	1802	1780
3	outF	1601_F	Forward primer	GGCACATTAACAGCACTGCC	20	1601	1620
3	outR	2677_R	Reverse primer	ATGCAACCAGGTACCAGACG	20	2677	2658
3	inF	1608_F	Forward primer	TAACAGCACTGCCTTGAATTGC	22	1608	1629
3	inR	2662_R	Reverse primer	AGACGTAACCCTGTTGTCCC	20	2662	2643
4	outF	2393_F	Forward primer	GCTCATTTACACCTATGCGCC	21	2393	2413
4	outR	3421_R	Reverse primer	TCTTGTAATCGTCAGCCGGACC	22	3421	3400
4	inF	2433_F	Forward primer	ACACCTCCACCAGAACATCG	20	2433	2452
4	inR	3361_R	Reverse primer	ACCCGCACAAGATGTCTCC	19	3361	3343
5	outF	3084_F	Forward primer	CAGCACCCCCTACTTTGTCC	20	3084	3103
5	outR	4243_R	Reverse primer	AGTAGGTGAGTTTGGCACCG	20	4243	4224
5	inF	3153_F	Forward primer	AGGGAAGTACGTCCAAATGGC	21	3153	3173
5	inR	4208_R	Reverse primer	GTCCCCGTACGGATGTTGG	19	4208	4190
6	outF	4068_F	Forward primer	CAAAAGCACCAAAGTCCCCG	20	4068	4087
6	outR	5091_R	Reverse primer	TGCCTGTGACAAGAAGTGGG	20	5091	5072
6	inF	4088_F	Forward primer	CCGCTTATGTTGCACAGGG	19	4088	4106
6	inR	5075_R	Reverse primer	TGGGCATCTATATGAGTCAGTCC	23	5075	5053
7	outF	4915_F	Forward primer	TGTGAGTGCTATGACGCAGG	20	4915	4934
7	outR	5865_R	Reverse primer	CAAGCCGCTTACCACAAACG	20	5865	5846
7	inF	4940_F	Forward primer	CCTGGTATGACCTACAACCTGC	22	4940	4961
7	inR	5852_R	Reverse primer	ACAAACGCGGAAGATGCTGC	20	5852	5833
8	outF	5727_F	Forward primer	TTCCCTTATGGCCTTCACCG	20	5727	5746
8	outR	6812_R	Reverse primer	CCTACACTGAAGGTGATCTCGTC	23	6812	6790
8	inF	5739_F	Forward primer	CTTCACCGCCTCTGTAACCAG	21	5739	5759
8	inR	6803_R	Reverse primer	AAGGTGATCTCGTCCCTCAG	20	6803	6784
9	outF	6625_F	Forward primer	GACAGTTATGTCGAGGTGCG	20	6625	6644
9	outR	7617_R	Reverse primer	CTCTTCGGAGTCACTGACGG	20	7617	7598
9	inF	6630_F	Forward primer	TTATGTCGAGGTGCGCAGG	19	6630	6648
9	inR	7604_R	Reverse primer	CTGACGGTGGACCAAGAGTC	20	7604	7585
10	outF	7367_F	Forward primer	TCGATGGGTCGAATGTGTCC	20	7367	7386
10	outR	8503_R	Reverse primer	CAAAGCTGGTAGGCAAGACG	20	8503	8484
10	inF	7369_F	Forward primer	GATGGGTCGAATGTGTCCGC	20	7369	7388
10	inR	8497_R	Reverse primer	TGGTAGGCAAGACGCCGCTAG	21	8497	8477
11	outF	8219_F	Forward primer	ACTCGCCCAAACAGCGAGTG	20	8219	8238
11	outR	9395_R	Reverse primer	AGGAAAATGCCTACCCCTACG	21	9395	9375
11	inF	8299_F	Forward primer	CGTTGCTTTGACTCTACTGTC	21	8299	8319
11	inR	9363_R	Reverse primer	TAGGCAAAGCAGCAAATGGC	20	9363	9344
12	outF	_F	Forward primer
12	outR	_R	Reverse primer
12	inF	_F	Forward primer
12	inR	_R	Reverse primer

## Sheet: Table S7
Table S7. Primers for whole genome sequencing of HCV genotype 6a.
Amplicon				Sequence (5'->3')	Length	Start	Stop
1	outF	174_F	Forward primer	GGATCAAACCCGCTCAATGC	20	174	193
1	outR	1193_R	Reverse primer	AGGTGAATAGTTGTCCCGCC	20	1193	1174
1	inF	188_F	Forward primer	CAATGCCTGGAGATTTGGGCG	21	188	208
1	inR	1181_R	Reverse primer	GTCCCGCCAGAAAGAGAGAGC	21	1181	1161
2	outF	1011_F	Forward primer	TCGACAATCAGTCCACCTGC	20	1011	1030
2	outR	2035_R	Reverse primer	GACTATCTGACATGGCGGGG	20	2035	2016
2	inF	1043_F	Forward primer	TCCCCCACCCTAGCCATAC	19	1043	1061
2	inR	2014_R	Reverse primer	ACCACAGGTCTTGGTAAAGCC	21	2014	1994
3	outF	1865_F	Forward primer	GTAGGAACCACTGACAGGCG	20	1865	1884
3	outR	2800_R	Reverse primer	TAGACCAACAGCTCCGAGGG	20	2800	2781
3	inF	1885_F	Forward primer	GGGCAACCCCACATACACC	19	1885	1903
3	inR	2780_R	Reverse primer	ATGCCGCTTGCTCATTGTCC	20	2780	2761
4	outF	2655_F	Forward primer	TTTGGTATGTGAAAGGCCGC	20	2655	2674
4	outR	3541_R	Reverse primer	CAGGAAGGATTGGGTAGCCG	20	3541	3522
4	inF	2686_F	Forward primer	GTGTACCTACATGGCACTGGG	21	2686	2706
4	inR	3496_R	Reverse primer	GACCTCATTTTTGTCACGCCC	21	3496	3476
5	outF	3176_F	Forward primer	GTCTATGACCATCTCGCCCC	20	3176	3195
5	outR	4269_R	Reverse primer	ATGATGTCGTACGCTCCTCC	20	4269	4250
5	inF	3230_F	Forward primer	CTGGCAGTTGCAGTCGAGC	19	3230	3248
5	inR	4240_R	Reverse primer	CCCATCGGCCAAGAATTTCC	20	4240	4221
6	outF	3953_F	Forward primer	CCCTCATTCACAGACAACTCC	21	3953	3973
6	outR	4989_R	Reverse primer	TCTTGGCATACGGGAAGGC	19	4989	4971
6	inF	3984_F	Forward primer	CGGTGCCCCAGACCTATCAG	20	3984	4003
6	inR	4982_R	Reverse primer	ATACGGGAAGGCCAGGAGTG	20	4982	4963
7	outF	4683_F	Forward primer	TCATCGACTGTAACGTAGCCG	21	4683	4703
7	outR	5769_R	Reverse primer	CCGAGTATGTTGAGGAGCAGG	21	5769	5749
7	inF	4713_F	Forward primer	TGGTGGATTTCAGCTTGGACC	21	4713	4733
7	inR	5756_R	Reverse primer	GGAGCAGGGTCTGAGAAGTCC	21	5756	5736
8	outF	5568_F	Forward primer	TGAAGCCTGCTGTCCATTCC	20	5568	5587
8	outR	6620_R	Reverse primer	CCAACCTCCGTACCTCAACG	20	6620	6601
8	inF	5597_F	Forward primer	AGGGTGGAGGAGTTTTGGAGG	21	5597	5617
8	inR	6589_R	Reverse primer	AGATACCCGCCAAAGAGCG	19	6589	6571
9	outF	6359_F	Forward primer	TCGTGCCAAACGGGATATAGG	21	6359	6379
9	outR	7396_R	Reverse primer	CTCCACAAATACCTTGTCGGC	21	7396	7376
9	inF	6368_F	Forward primer	ACGGGATATAGGGGAGTCTGG	21	6368	6388
9	inR	7391_R	Reverse primer	CAAATACCTTGTCGGCGAGC	20	7391	7372
10	outF	7086_F	Forward primer	AGTACTTGACTCCTTTGAGCC	21	7086	7106
10	outR	8209_R	Reverse primer	CTCAACCCTCTGGTTAGGGG	20	8209	8190
10	inF	7094_F	Forward primer	TCCTTTGAGCCTCTAACCGC	20	7094	7113
10	inR	8182_R	Reverse primer	CTGGAATCCGTATGCTGAACC	21	8182	8162
11	outF	8039_F	Forward primer	GTAGATCCGTCGAAGGGTGG	20	8039	8058
11	outR	9027_R	Reverse primer	CCGTGGAGTGAAAATGCTGC	20	9027	9008
11	inF	8067_F	Forward primer	CGGCACGCCTAATAGTTTACC	21	8067	8087
11	inR	9022_R	Reverse primer	GAGTGAAAATGCTGCCATGC	20	9022	9003

## Sheet: Table S8
Table S8. Primers for whole genome sequencing of HCV genotype 6n.
Amplicon				Sequence (5'->3')	Length	Start	Stop
1	outF	96_F	Forward primer	TGAGTGTCGTACAGCCTCCA	20	96	115
1	outR	1123_R	Reverse primer	ATGAGTGCGGAACCCCCT	18	1123	1106
1	inF	128_F	Forward primer	CCGGGAGAGCCATAGTGGT	19	128	146
1	inR	1094_R	Reverse primer	AGGCGTTTGGAACAGCCAAG	20	1094	1075
2	outF	905_F	Forward primer	GCCTCGGCAGTCCATTACAG	20	905	924
2	outR	1994_R	Reverse primer	CAAACCAGGCACCACGAGGA	20	1994	1975
2	inF	934_F	Forward primer	TGGGATATACCATCTCACCAACG	23	934	956
2	inR	1951_R	Reverse primer	CACATCACTCACGTTCTCGC	20	1951	1932
3	outF	1739_F	Forward primer	CAGGGTTGGGGCCCTATTAC	20	1739	1758
3	outR	2768_R	Reverse primer	CGAAAGCCCTACGGGGTAAG	20	2768	2749
3	inF	1747_F	Forward primer	GGGCCCTATTACATATGCCAAC	22	1747	1768
3	inR	2742_R	Reverse primer	ACTAAAAGCAAGAGCGGCCA	20	2742	2723
4	outF	2453_F	Forward primer	GGTGTGTCCACGGTACTTGT	20	2453	2472
4	outR	3474_R	Reverse primer	ACGATCGTGCCCAATAGACC	20	3474	3455
4	inF	2462_F	Forward primer	ACGGTACTTGTATCGTGGGC	20	2462	2481
4	inR	3464_R	Reverse primer	CCAATAGACCCCTGGTCTGC	20	3464	3445
5	outF	3291_F	Forward primer	TTATCACCTGGGGTGCTGACA	21	3291	3311
5	outR	4257_R	Reverse primer	CAACCCCCATCTGCCAGGAA	20	4257	4238
5	inF	3308_F	Forward primer	GACACTGCTGCATGTGGAGA	20	3308	3327
5	inR	4227_R	Reverse primer	GTGGAGTAGGTGATTGCTCCT	21	4227	4207
6	outF	4057_F	Forward primer	CAAAGTCCCAGCAGCGTATG	20	4057	4076
6	outR	5106_R	Reverse primer	GCCACGAGGTATGCGAAGTT	20	5106	5087
6	inF	4070_F	Forward primer	GCGTATGCTGCTCAAGGGTA	20	4070	4089
6	inR	5076_R	Reverse primer	TGTTTAGTTTGTGAGAGGAAGTGG	24	5076	5053
7	outF	4897_F	Forward primer	CGAGGCGTACGATACAGGTT	20	4897	4916
7	outR	5961_R	Reverse primer	GTCTCGCCGCTCATGATCTTA	21	5961	5941
7	inF	4925_F	Forward primer	TATGAACTGACCCCAGCGGA	20	4925	4944
7	inR	5943_R	Reverse primer	TTAAACGCGACAAGCGCTCC	20	5943	5924
8	outF	5822_F	Forward primer	ACAGCCTTCGTGGTAAGTGG	20	5822	5841
8	outR	6837_R	Reverse primer	TCCGGTTCACAAGGGAGTTG	20	6837	6818
8	inF	5832_F	Forward primer	TGGTAAGTGGTTTAGCGGGC	20	5832	5851
8	inR	6803_R	Reverse primer	AGGAGGATAATCCCACGGAG	20	6803	6784
9	outF	6650_F	Forward primer	GTGGGTGTAACCAACCAGGA	20	6650	6669
9	outR	7527_R	Reverse primer	GGTGGCATGGAGCTGTAAGA	20	7527	7508
9	inF	6681_F	Forward primer	CATGTCAAGTACCGGCTCCA	20	6681	6700
9	inR	7492_R	Reverse primer	TGTCTCGACGTCGCCTTTG	19	7492	7474
10	outF	7351_F	Forward primer	TGACCAATCCACGCTACCAC	20	7351	7370
10	outR	8229_R	Reverse primer	TTGAGCAGACGATCCACTCG	20	8229	8210
10	inF	7357_F	Forward primer	ATCCACGCTACCACTTGCTC	20	7357	7376
10	inR	8213_R	Reverse primer	CTCGCTGCTTGGGTGAGTAT	20	8213	8194
11	outF	7923_F	Forward primer	GGGCAAAAGATGTCCGGAGT	20	7923	7942
11	outR	8942_R	Reverse primer	CGAGTGCTTTGTGGAGTTGC	20	8942	8923
11	inF	7949_F	Forward primer	AGCAAGGCCATTAACCACATC	21	7949	7969
11	inR	8937_R	Reverse primer	GCTTTGTGGAGTTGCTCCTGT	21	8937	8917
12	outF	8293_F	Forward primer	AGTCACTGAGCGCGACATAC	20	8293	8312
12	outR	9276_R	Reverse primer	TAGCCTGACGTAAACCACCC	20	9276	9257
12	inF	8324_F	Forward primer	GACATCTACCAGAGCTGCCAA	21	8324	8344
12	inR	9270_R	Reverse primer	GACGTAAACCACCCCGACA	19	9270	9252

## Sheet: Table S9
Table S9. Primers for whole genome sequencing of HCV genotype 6w.
Amplicon				Sequence (5'->3')	Length	Start	Stop
1	outF	13_F	Forward primer	CTGCCTGATAGGGTGCTTGC	20	13	32
1	outR	1046_R	Reverse primer	AGACCAGTTCATCATCATGTCCC	23	1046	1024
1	inF	99_F	Forward primer	AAAAGAAACACCAACCGTCGC	21	99	119
1	inR	1042_R	Reverse primer	CAGTTCATCATCATGTCCCAAGC	23	1042	1020
2	outF	730_F	Forward primer	ACTTGCCGGGGTGTGTTC	18	730	747
2	outR	2020_R	Reverse primer	GTCCAGTTGCAAGCCGC	17	2020	2004
2	inF	815_F	Forward primer	CGCTTCAACACCAGCTATTGG	21	815	835
2	inR	1747_R	Reverse primer	AACCCCGTCGCGTTCATC	18	1747	1730
3	outF	1452_F	Forward primer	ACACATTTCCATCAAGGGTGGG	22	1452	1473
3	outR	2489_R	Reverse primer	CAGTGCGAGGACAAGCAAAAG	21	2489	2469
3	inF	1453_F	Forward primer	CACATTTCCATCAAGGGTGGGG	22	1453	1474
3	inR	2484_R	Reverse primer	CGAGGACAAGCAAAAGAAGGG	21	2484	2464
4	outF	2185_F	Forward primer	TGTATGGAGTGTCCACGAGC	20	2185	2204
4	outR	3327_R	Reverse primer	GGTAGACAGTCCACAGCACG	20	3327	3308
4	inF	2285_F	Forward primer	GTGGCTGATGTTCTTAGTGGG	21	2285	2305
4	inR	3306_R	Reverse primer	CATTGATGGTTGTGCCCAGG	20	3306	3287
5	outF	3078_F	Forward primer	CTTCCTGTCTCAGCTAGGCG	20	3078	3097
5	outR	4162_R	Reverse primer	TTCGGGTGTGGAACGGTG	18	4162	4145
5	inF	3124_F	Forward primer	CTGACGACGTGAAGGGGAAG	20	3124	3143
5	inR	4157_R	Reverse primer	GTGTGGAACGGTGACGG	17	4157	4141
6	outF	3859_F	Forward primer	CCACCCTCAGCTTTGGTAGC	20	3859	3878
6	outR	4987_R	Reverse primer	GTGATGTCATTCTGCACCGC	20	4987	4968
6	inF	3963_F	Forward primer	ACCTACGGCAAATTCCTTGC	20	3963	3982
6	inR	4984_R	Reverse primer	ATGTCATTCTGCACCGCTCC	20	4984	4965
7	outF	4744_F	Forward primer	TTGAGTTCTGGGAGGCAGTGTTTAC	25	4744	4768
7	outR	5838_R	Reverse primer	TCAACCGGTTCATCCATTGGG	21	5838	5818
7	inF	4747_F	Forward primer	AGTTCTGGGAGGCAGTGTTTAC	22	4747	4768
7	inR	5836_R	Reverse primer	AACCGGTTCATCCATTGGGC	20	5836	5817
8	outF	5617_F	Forward primer	AGGTCATCGTGGACATTCTGGC	22	5617	5638
8	outR	6589_R	Reverse primer	ACTAGGACATCTGGCTCAGGG	21	6589	6569
8	inF	5620_F	Forward primer	TCATCGTGGACATTCTGGC	19	5620	5638
8	inR	6569_R	Reverse primer	GTCACAGGGTAGTTGAGACCC	21	6569	6549
9	outF	6365_F	Forward primer	GGTTGGGGACAACCACTACG	20	6365	6384
9	outR	7436_R	Reverse primer	ACCGTTGCTCAAGGGACTTATTG	23	7436	7414
9	inF	6398_F	Forward primer	CGCTGACAACGTGAAATGCC	20	6398	6417
9	inR	7434_R	Reverse primer	CGTTGCTCAAGGGACTTATTGGC	23	7434	7412
10	outF	7065_F	Forward primer	AGGAGGAAGAAGCTGATACGGC	22	7065	7086
10	outR	8224_R	Reverse primer	GTGTTGCCTAAGCTGGTTGG	20	8224	8205
10	inF	7067_F	Forward primer	GAGGAAGAAGCTGATACGGC	20	7067	7086
10	inR	8190_R	Reverse primer	CCCTGCATCGACGGTATCC	19	8190	8172
11	outF	7905_F	Forward primer	ATCATGGGAGCCGCTTACG	19	7905	7923
11	outR	8968_R	Reverse primer	GCCAATGGAGTGAGTTTGAGC	21	8968	8948
11	inF	7956_F	Forward primer	TATCTCCTCAAGGTGTGGCG	20	7956	7975
11	inR	8931_R	Reverse primer	AGTTAAAGAGGTACCTGCCGC	21	8931	8911
12	outF	8049_F	Forward primer	CGCACAGAGGAGTCCATCTAC	21	8049	8069
12	outR	9147_R	Reverse primer	AGTGTTGCTTAAGGCCTCCTG	21	9147	9127
12	inF	8094_F	Forward primer	GCCCGCAAGGCTATAACATC	20	8094	8113
12	inR	8973_R	Reverse primer	CGTCGGCCAATGGAGTGAG	19	8973	8955

## Sheet: Table S10
Table S10. Summary of patient characteristics for genotype-specific DAA patients. SOF, Sofosbuvir; DCV, Daclatasvir; LDV, Ledipasvir; PrOD (PTV, Paritaprevir; r, Ritonavir; OBV, Ombitasvir; DSV, Dasabuvir); GZR, Grazoprevir; GLE, Glecaprevir; EBR, Elbasvir; RBV, Ribavirin; ASV, Asunaprevir; HBV, hepatitis B virus; HIV, human immunodeficiency virus; CKD, chronic kidney disease; PWID, People who in…
	Genotype-specific	DCV/ASV	SOF/LDV	PrOD	SOF/RBV	EBR/GZR
Study population, n	107	18	34	13	24	18
Gender (male), n (%)	53 (50%)	7 (39%)	21 (64%)	7 (54%)	14 (58%)	4 (22%)
Age (years), mean ± SD	61 ± 12	64 ± 12	56 ± 13	61 ± 14	65 ± 11	64 ± 10
HBV, n (%)	4 (4%)	1 (6%)	0 (0%)	1 (8%)	2 (9%)	0 (0%)
HIV, n (%)	5 (5%)	0 (0%)	5 (16%)	0 (0%)	0 (0%)	0 (0%)
CKD, n (%)	6 (6%)	0 (0%)	4 (13%)	1 (8%)	1 (4%)	0 (0%)
PWID, n (%)	5 (5%)	1 (6%)	4 (13%)	0 (0%)	0 (0%)	0 (0%)
LC, n (%)	39 (40%)	7 (44%)	11 (37%)	4 (33%)	16 (70%)	1 (6%)
Active HCC, n (%)	16 (16%)	1 (6%)	9 (29%)	1 (8%)	5 (22%)	0 (0%)
Fibrosis pre-treatment (FIB-4), mean ± SD	4.09 ± 3.28	5.28 ± 3.35	3.42 ± 3.02	3.48 ± 2.15	5.27 ± 4.16	2.99 ± 2.47
With prior treatment, n (%)	27 (27%)	9 (53%)	4 (13%)	6 (46%)	4 (17%)	4 (25%)
HCV genotype, n (%)
1	3 (3%)	0 (0%)	0 (0%)	0 (0%)	0 (0%)	3 (17%)
1a	7 (7%)	1 (6%)	4 (13%)	2 (15%)	0 (0%)	0 (0%)
1b	42 (40%)	16 (89%)	5 (16%)	8 (62%)	1 (4%)	12 (67%)
2	4 (4%)	0 (0%)	0 (0%)	0 (0%)	4 (17%)	0 (0%)
2a	20 (19%)	0 (0%)	11 (34%)	0 (0%)	8 (35%)	1 (6%)
2b	14 (13%)	0 (0%)	5 (16%)	0 (0%)	9 (39%)	0 (0%)
3a, 3b, 3k	1 (1%)	0 (0%)	0 (0%)	1 (8%)	0 (0%)	0 (0%)
6, 6a, 6n, 6n, 6w	13 (13%)	1 (6%)	7 (22%)	2 (15%)	1 (4%)	2 (11%)
DAA termination, n (%)	2 (2%)	0 (0%)	0 (0%)	2 (15%)	0 (0%)	0 (0%)

[truncated: 3 more sheets: Table S11, Table S12, Table S13]
